# Supplementary material for: Investigations on Fungi Isolated from Apple Trees with Die-Back Symptoms from Basilicata Region (Southern Italy)
Source: Plants (Basel). 2022 May 21;11(10):1374. doi: 10.3390/plants11101374 (PMC9147037; doi:10.3390/plants11101374)
Supplement: Supplementary file 1 [file plants-11-01374-s001.zip]

Archive with 1 entries (1 files):
- plants-1642785-supplementary.pdf
